# Supplementary material for: Prevalence of loneliness and association with depressive and anxiety symptoms among retirees in Northcentral Nigeria: a cross-sectional study
Source: BMC Geriatr. 2020 Apr 23;20:153. doi: 10.1186/s12877-020-01561-4 (PMC7178938; doi:10.1186/s12877-020-01561-4)
Supplement: Supplementary file 1 — Additional file 1. Results of reliability test for DASS 21-D scale via Cronbach alpha. [file 12877_2020_1561_MOESM1_ESM.xlsx]

## Sheet: Sheet1
RELIABILITY
/VARIABLES=DAS21D1 DAS21D2 DAS21D3 DAS21D4 DAS21D5 DAS21D6 DAS21D7
/SCALE('DASS 21-D Scale') ALL
/MODEL=ALPHA
/STATISTICS=DESCRIPTIVE SCALE CORR
/SUMMARY=TOTAL.
Reliability
Notes
Output Created		2019-01-26 15:11:48
Comments
Input	Data	C:\Users\hp user\Desktop\Agbaje Samson\Loneliness Manuscript\Statisitical Analysis\Reliability Data.sav
	Active Dataset	DataSet2
	Filter	<none>
	Weight	<none>
	Split File	<none>
	N of Rows in Working Data File	20
	Matrix Input
Missing Value Handling	Definition of Missing	User-defined missing values are treated as missing.
	Cases Used	Statistics are based on all cases with valid data for all variables in the procedure.
Syntax		RELIABILITY /VARIABLES=DAS21D1 DAS21D2 DAS21D3 DAS21D4 DAS21D5 DAS21D6 DAS21D7 /SCALE('DASS 21-D Scale') ALL /MODEL=ALPHA /STATISTICS=DESCRIPTIVE SCALE CORR /SUMMARY=TOTAL.
Resources	Processor Time	00:00:00.03
	Elapsed Time	00:00:00.03
Scale: DASS 21-D Scale
Case Processing Summary
		N	%
Cases	Valid	20	100
	Excludeda	0	0
	Total	20	100
a. Listwise deletion based on all variables in the procedure.
Reliability Statistics
Cronbach's Alpha	Cronbach's Alpha Based on Standardized Items	N of Items
0.950273	0.95145	7
Item Statistics
	Mean	Std. Deviation	N
Item 7	0.85	1.1821	20
Item 8	1.05	1.35627	20
Item 9	1	1.21395	20
Item 10	1.25	1.20852	20
Item 11	1.35	1.22582	20
Item 12	1.3	1.21828	20
Item 13	1.45	1.31689	20
Inter-Item Correlation Matrix
	Item 7	Item 8	Item 9	Item 10	Item 11	Item 12	Item 13
Item 7	1	0.89128	0.623502	0.543411	0.582961	0.581086	0.586597
Item 8	0.89128	1	0.543433	0.441517	0.527093	0.468241	0.576097
Item 9	0.623502	0.543433	1	0.860995	0.848847	0.854098	0.790141
Item 10	0.543411	0.441517	0.860995	1	0.968126	0.983052	0.917706
Item 11	0.582961	0.527093	0.848847	0.968126	1	0.983279	0.973226
Item 12	0.581086	0.468241	0.854098	0.983052	0.983279	1	0.928398
Item 13	0.586597	0.576097	0.790141	0.917706	0.973226	0.928398	1
Item-Total Statistics
	Scale Mean if Item Deleted	Scale Variance if Item Deleted	Corrected Item-Total Correlation	Squared Multiple Correlation	Cronbach's Alpha if Item Deleted
Item 7	7.4	45.9368	0.710784	0.89793	0.951971
Item 8	7.2	45.4316	0.626397	0.893939	0.96089
Item 9	7.25	43.5658	0.853915	0.804039	0.940574
Item 10	7	43.0526	0.896036	0.972046	0.937115
Item 11	6.9	42.3053	0.93539	0.995106	0.933665
Item 12	6.95	42.6816	0.914536	0.992651	0.935495
Item 13	6.8	41.5368	0.910342	0.976458	0.935428
Scale Statistics
Mean	Variance	Std. Deviation	N of Items
8.25	58.7237	7.66314	7
