# Supplementary material for: Prevalence of loneliness and association with depressive and anxiety symptoms among retirees in Northcentral Nigeria: a cross-sectional study
Source: BMC Geriatr. 2020 Apr 23;20:153. doi: 10.1186/s12877-020-01561-4 (PMC7178938; doi:10.1186/s12877-020-01561-4)
Supplement: Supplementary file 2 — Additional file 2. Results of reliability test for DASS 21-A scale via Cronbach alpha. [file 12877_2020_1561_MOESM2_ESM.xlsx]

## Sheet: Sheet1
RELIABILITY
/VARIABLES=DAS21A1 DAS21A2 DAS21A3 DAS21A4 DAS21A5 DAS21A6 DAS21A7
/SCALE('DASS 21-A Scale') ALL
/MODEL=ALPHA
/STATISTICS=DESCRIPTIVE SCALE CORR
/SUMMARY=TOTAL.
Reliability
Notes
Output Created		2019-01-26 15:19:05
Comments
Input	Data	C:\Users\hp user\Desktop\ Papers\Loneliness Manuscript\Statisitical Analysis\Reliability Data.sav
	Active Dataset	DataSet2
	Filter	<none>
	Weight	<none>
	Split File	<none>
	N of Rows in Working Data File	20
	Matrix Input
Missing Value Handling	Definition of Missing	User-defined missing values are treated as missing.
	Cases Used	Statistics are based on all cases with valid data for all variables in the procedure.
Syntax		RELIABILITY /VARIABLES=DAS21A1 DAS21A2 DAS21A3 DAS21A4 DAS21A5 DAS21A6 DAS21A7 /SCALE('DASS 21-A Scale') ALL /MODEL=ALPHA /STATISTICS=DESCRIPTIVE SCALE CORR /SUMMARY=TOTAL.
Resources	Processor Time	00:00:00.02
	Elapsed Time	00:00:00.02
Scale: DASS 21-A Scale
Case Processing Summary
		N	%
Cases	Valid	20	100
	Excludeda	0	0
	Total	20	100
a. Listwise deletion based on all variables in the procedure.
Reliability Statistics
Cronbach's Alpha	Cronbach's Alpha Based on Standardized Items	N of Items
0.811797	0.833522	7
Item Statistics
	Mean	Std. Deviation	N
Item 14	1.4	1.27321	20
Item 15	0.7	0.978721	20
Item 16	0.65	0.933302	20
Item 17	0.7	0.978721	20
Item 18	0.1	0.307794	20
item 19	0.25	0.786398	20
Item 20	0.1	0.307794	20
Inter-Item Correlation Matrix
	Item 14	Item 15	Item 16	Item 17	Item 18	item 19	Item 20
Item 14	1	0.312551	0.345478	0.354787	0.0268608	0.0525661	0.0268608
Item 15	0.312551	1	0.97376	0.945055	0.279543	0.649634	0.279543
Item 16	0.345478	0.97376	1	0.97376	0.128252	0.555756	0.128252
Item 17	0.354787	0.945055	0.97376	1	0.279543	0.512869	0.279543
Item 18	0.0268608	0.279543	0.128252	0.279543	1	0.326164	1
item 19	0.0525661	0.649634	0.555756	0.512869	0.326164	1	0.326164
Item 20	0.0268608	0.279543	0.128252	0.279543	1	0.326164	1
Item-Total Statistics
	Scale Mean if Item Deleted	Scale Variance if Item Deleted	Corrected Item-Total Correlation	Squared Multiple Correlation	Cronbach's Alpha if Item Deleted
Item 14	2.5	12.8947	0.287794		0.865469
Item 15	3.2	10.4842	0.900158		0.712651
Item 16	3.25	10.9342	0.865499		0.723177
Item 17	3.2	10.5895	0.879148		0.717495
Item 18	3.8	16.2737	0.313672		0.82238
item 19	3.65	13.5026	0.52364		0.791425
Item 20	3.8	16.2737	0.313672		0.82238
Scale Statistics
Mean	Variance	Std. Deviation	N of Items
3.9	17.1474	4.14094	7
