# Supplementary material for: Prevalence of loneliness and association with depressive and anxiety symptoms among retirees in Northcentral Nigeria: a cross-sectional study
Source: BMC Geriatr. 2020 Apr 23;20:153. doi: 10.1186/s12877-020-01561-4 (PMC7178938; doi:10.1186/s12877-020-01561-4)
Supplement: Supplementary file 3 — Additional file 3. Results of reliability test for depression and anxiety subscales. [file 12877_2020_1561_MOESM3_ESM.xlsx]

## Sheet: Sheet1
RELIABILITY
/VARIABLES=DAS21D1 DAS21D2 DAS21D3 DAS21D4 DAS21D5 DAS21D6 DAS21D7 DAS21A1 DAS21A2 DAS21A3
DAS21A4 DAS21A5 DAS21A6 DAS21A7
/SCALE('DASS 21- Depression and Anxiety Subscales') ALL
/MODEL=ALPHA
/STATISTICS=DESCRIPTIVE SCALE CORR
/SUMMARY=TOTAL.
Reliability
Notes
Output Created		2019-01-26 15:22:54
Comments
Input	Data	C:\Users\hp user\Desktop\Papers\Loneliness Manuscript\Statisitical Analysis\Reliability Data.sav
	Active Dataset	DataSet2
	Filter	<none>
	Weight	<none>
	Split File	<none>
	N of Rows in Working Data File	20
	Matrix Input
Missing Value Handling	Definition of Missing	User-defined missing values are treated as missing.
	Cases Used	Statistics are based on all cases with valid data for all variables in the procedure.
Syntax		RELIABILITY /VARIABLES=DAS21D1 DAS21D2 DAS21D3 DAS21D4 DAS21D5 DAS21D6 DAS21D7 DAS21A1 DAS21A2 DAS21A3 DAS21A4 DAS21A5 DAS21A6 DAS21A7 /SCALE('DASS 21- Depression and Anxiety Subscales') ALL /MODEL=ALPHA /STATISTICS=DESCRIPTIVE SCALE CORR /SUMMARY=TOTAL.
Resources	Processor Time	00:00:00.02
	Elapsed Time	00:00:00.03
Scale: DASS 21- Depression and Anxiety Subscales
Case Processing Summary
		N	%
Cases	Valid	20	100
	Excludeda	0	0
	Total	20	100
a. Listwise deletion based on all variables in the procedure.
Reliability Statistics
Cronbach's Alpha	Cronbach's Alpha Based on Standardized Items	N of Items
0.92409	0.915157	14
Item Statistics
	Mean	Std. Deviation	N
Item 7	0.85	1.1821	20
Item 8	1.05	1.35627	20
Item 9	1	1.21395	20
Item 10	1.25	1.20852	20
Item 11	1.35	1.22582	20
Item 12	1.3	1.21828	20
Item 13	1.45	1.31689	20
Item 14	1.4	1.27321	20
Item 15	0.7	0.978721	20
Item 16	0.65	0.933302	20
Item 17	0.7	0.978721	20
Item 18	0.1	0.307794	20
item 19	0.25	0.786398	20
Item 20	0.1	0.307794	20
Inter-Item Correlation Matrix
	Item 7	Item 8	Item 9	Item 10	Item 11	Item 12	Item 13	Item 14	Item 15	Item 16	Item 17	Item 18	item 19	Item 20
Item 7	1	0.89128	0.623502	0.543411	0.582961	0.581086	0.586597	0.56651	0.368483	0.331553	0.322991	0.188051	0.325549	0.188051
Item 8	0.89128	1	0.543433	0.441517	0.527093	0.468241	0.576097	0.56691	0.368743	0.347187	0.408393	0.365627	0.234396	0.365627
Item 9	0.623502	0.543433	1	0.860995	0.848847	0.854098	0.790141	0.817254	0.0442981	0.0464539	0.0442981	0	0.165395	0
Item 10	0.543411	0.441517	0.860995	1	0.968126	0.983052	0.917706	0.957748	0.289232	0.314973	0.289232	-0.0707461	0.0969142	-0.0707461
Item 11	0.582961	0.527093	0.848847	0.968126	1	0.983279	0.973226	0.950978	0.355342	0.342732	0.355342	0.181344	0.177444	0.181344
Item 12	0.581086	0.468241	0.854098	0.983052	0.983279	1	0.928398	0.936503	0.344298	0.328651	0.300157	0.0561435	0.192276	0.0561435
Item 13	0.586597	0.576097	0.790141	0.917706	0.973226	0.928398	1	0.954268	0.355268	0.349004	0.396103	0.272681	0.139761	0.272681
Item 14	0.56651	0.56691	0.817254	0.957748	0.950978	0.936503	0.954268	1	0.312551	0.345478	0.354787	0.0268608	0.0525661	0.0268608
Item 15	0.368483	0.368743	0.0442981	0.289232	0.355342	0.344298	0.355268	0.312551	1	0.97376	0.945055	0.279543	0.649634	0.279543
Item 16	0.331553	0.347187	0.0464539	0.314973	0.342732	0.328651	0.349004	0.345478	0.97376	1	0.97376	0.128252	0.555756	0.128252
Item 17	0.322991	0.408393	0.0442981	0.289232	0.355342	0.300157	0.396103	0.354787	0.945055	0.97376	1	0.279543	0.512869	0.279543
Item 18	0.188051	0.365627	0	-0.0707461	0.181344	0.0561435	0.272681	0.0268608	0.279543	0.128252	0.279543	1	0.326164	1
item 19	0.325549	0.234396	0.165395	0.0969142	0.177444	0.192276	0.139761	0.0525661	0.649634	0.555756	0.512869	0.326164	1	0.326164
Item 20	0.188051	0.365627	0	-0.0707461	0.181344	0.0561435	0.272681	0.0268608	0.279543	0.128252	0.279543	1	0.326164	1
Item-Total Statistics
	Scale Mean if Item Deleted	Scale Variance if Item Deleted	Corrected Item-Total Correlation	Squared Multiple Correlation	Cronbach's Alpha if Item Deleted
Item 7	11.3	95.8	0.704628		0.916983
Item 8	11.1	94.2	0.663316		0.919241
Item 9	11.15	95.1868	0.71101		0.91678
Item 10	10.9	92.7263	0.829901		0.912206
Item 11	10.8	91.0105	0.897428		0.909481
Item 12	10.85	91.8184	0.865184		0.910794
Item 13	10.7	89.5895	0.889675		0.909524
Item 14	10.75	91.0395	0.857824		0.910946
Item 15	11.45	101.629	0.553169		0.921839
Item 16	11.5	102.474	0.537583		0.922252
Item 17	11.45	101.734	0.547551		0.922006
Item 18	12.05	111.839	0.240922		0.928222
item 19	11.9	107.253	0.345744		0.926878
Item 20	12.05	111.839	0.240922		0.928222
Scale Statistics
Mean	Variance	Std. Deviation	N of Items
12.15	113.503	10.6538	14
