# Supplementary material for: Prevalence of loneliness and association with depressive and anxiety symptoms among retirees in Northcentral Nigeria: a cross-sectional study
Source: BMC Geriatr. 2020 Apr 23;20:153. doi: 10.1186/s12877-020-01561-4 (PMC7178938; doi:10.1186/s12877-020-01561-4)
Supplement: Supplementary file 4 — Additional file 4. Results of reliability test for ULS-8 via Cronbach alpha. [file 12877_2020_1561_MOESM4_ESM.xlsx]

## Sheet: Sheet1
RELIABILITY
/VARIABLES=UCLA1 UCLA2 UCLA3 UCLA4 UCLA5 UCLA6 UCLA7 UCLA8
/SCALE('ULS-8 Reliability Test') ALL
/MODEL=ALPHA
/STATISTICS=DESCRIPTIVE SCALE CORR
/SUMMARY=TOTAL.
Reliability
Notes
Output Created		2019-01-28 09:54:13
Comments
Input	Data	C:\Users\hp user\Desktop\Loneliness Manuscript\Statisitical Analysis\Reliability Data.sav
	Active Dataset	DataSet4
	Filter	<none>
	Weight	<none>
	Split File	<none>
	N of Rows in Working Data File	20
	Matrix Input
Missing Value Handling	Definition of Missing	User-defined missing values are treated as missing.
	Cases Used	Statistics are based on all cases with valid data for all variables in the procedure.
Syntax		RELIABILITY /VARIABLES=UCLA1 UCLA2 UCLA3 UCLA4 UCLA5 UCLA6 UCLA7 UCLA8 /SCALE('ULS-8 Reliability Test') ALL /MODEL=ALPHA /STATISTICS=DESCRIPTIVE SCALE CORR /SUMMARY=TOTAL.
Resources	Processor Time	00:00:00.03
	Elapsed Time	00:00:00.03
Scale: ULS-8 Reliability Test
Case Processing Summary
		N	%
Cases	Valid	20	100
	Excludeda	0	0
	Total	20	100
a. Listwise deletion based on all variables in the procedure.
Reliability Statistics
Cronbach's Alpha	Cronbach's Alpha Based on Standardized Items	N of Items
0.758067	0.765449	8
Item Statistics
	Mean	Std. Deviation	N
Item49	2.85	1.30888	20
Item50	2.3	1.34164	20
Item51	1.95	0.944513	20
Item52	2.5	1.27733	20
Item53	2.75	1.20852	20
Item54	2.2	1.23969	20
Item55	1.9	1.25237	20
Item56	2.1	1.16529	20
Inter-Item Correlation Matrix
	Item49	Item50	Item51	Item52	Item53	Item54	Item55	Item56
Item49	1	0.506522	0.376776	0.550911	0.573961	0.506008	-0.105957	0.493459
Item50	0.506522	1	-0.319811	-0.0307119	0.308375	0.183537	-0.0125296	-0.0875287
Item51	0.376776	-0.319811	1	0.588936	0.403452	0.233737	0.307013	0.674255
Item52	0.550911	-0.0307119	0.588936	1	0.596658	0.2659	0.197407	0.459677
Item53	0.573961	0.308375	0.403452	0.596658	1	0.351299	0.399906	0.317671
Item54	0.506008	0.183537	0.233737	0.2659	0.351299	1	-0.0542401	0.24046
Item55	-0.105957	-0.0125296	0.307013	0.197407	0.399906	-0.0542401	1	0.187536
Item56	0.493459	-0.0875287	0.674255	0.459677	0.317671	0.24046	0.187536	1
Item-Total Statistics
	Scale Mean if Item Deleted	Scale Variance if Item Deleted	Corrected Item-Total Correlation	Squared Multiple Correlation	Cronbach's Alpha if Item Deleted
Item49	15.7	24.6421	0.705549	0.816223	0.681511
Item50	16.25	31.5658	0.143138	0.675208	0.791135
Item51	16.6	29.4105	0.509646	0.694298	0.727601
Item52	16.05	26.05	0.601443	0.58027	0.704078
Item53	15.8	25.3263	0.718263	0.614146	0.68298
Item54	16.35	28.7658	0.392623	0.283386	0.743909
Item55	16.65	31.3974	0.182253	0.48009	0.780516
Item56	16.45	27.9447	0.504953	0.552833	0.724017
Scale Statistics
Mean	Variance	Std. Deviation	N of Items
18.55	35.5237	5.96017	8
