# Supplementary material for: Prevalence of loneliness and association with depressive and anxiety symptoms among retirees in Northcentral Nigeria: a cross-sectional study
Source: BMC Geriatr. 2020 Apr 23;20:153. doi: 10.1186/s12877-020-01561-4 (PMC7178938; doi:10.1186/s12877-020-01561-4)
Supplement: Supplementary file 5 — Additional file 5. Outcome of the multicollinearity test for the model. [file 12877_2020_1561_MOESM5_ESM.xlsx]

## Sheet: Sheet1
REGRESSION
/DESCRIPTIVES MEAN STDDEV CORR SIG N
/MISSING PAIRWISE
/STATISTICS COEFF OUTS CI(95) R ANOVA COLLIN TOL ZPP
/CRITERIA=PIN(.05) POUT(.10)
/NOORIGIN
/DEPENDENT Loneliness
/METHOD=ENTER DepressionScore AnxScore
/SCATTERPLOT=(*ZRESID ,*ZPRED)
/RESIDUALS NORMPROB(ZRESID)
/CASEWISE PLOT(ZRESID) OUTLIERS(3)
/SAVE MAHAL COOK.
Regression
Notes
Output Created		2019-08-26 16:17:32
Comments
Input	Data	C:\Users\hp user\Desktop\2019 Papers\Loneliness Manuscript\Statisitical Analysis\Agbaje Samson, Ejeh Veronica Jummai, Aug 2019 - Copy.sav
	Active Dataset	DataSet3
	Filter	<none>
	Weight	<none>
	Split File	<none>
	N of Rows in Working Data File	1099
Missing Value Handling	Definition of Missing	User-defined missing values are treated as missing.
	Cases Used	Correlation coefficients for each pair of variables are based on all the cases with valid data for that pair. Regression statistics are based on these correlations.
Syntax		REGRESSION /DESCRIPTIVES MEAN STDDEV CORR SIG N /MISSING PAIRWISE /STATISTICS COEFF OUTS CI(95) R ANOVA COLLIN TOL ZPP /CRITERIA=PIN(.05) POUT(.10) /NOORIGIN /DEPENDENT Loneliness /METHOD=ENTER DepressionScore AnxScore /SCATTERPLOT=(*ZRESID ,*ZPRED) /RESIDUALS NORMPROB(ZRESID) /CASEWISE PLOT(ZRESID) OUTLIERS(3) /SAVE MAHAL COOK.
Resources	Processor Time	00:00:01.62
	Elapsed Time	00:00:00.88
	Memory Required	4800 bytes
	Additional Memory Required for Residual Plots	320 bytes
Variables Created or Modified	MAH_2	Mahalanobis Distance
	COO_2	Cook's Distance
Descriptive Statistics
	Mean	Std. Deviation	N
Perceived Loneliness	49.1538	5.30963	1099
DepressionScore	20.3221	12.6229	1099
AnxScore	14.0146	10.5954	1099
Correlations
		Perceived Loneliness	DepressionScore	AnxScore
Pearson Correlation	Perceived Loneliness	1	0.0154035	-0.0220891
	DepressionScore	0.0154035	1	0.579787
	AnxScore	-0.0220891	0.579787	1
Sig. (1-tailed)	Perceived Loneliness		0.304994	0.232226
	DepressionScore	0.304994		5.25936e-100
	AnxScore	0.232226	5.25936e-100
N	Perceived Loneliness	1099	1099	1099
	DepressionScore	1099	1099	1099
	AnxScore	1099	1099	1099
Variables Entered/Removeda
Model	Variables Entered	Variables Removed	Method
1	AnxScore, DepressionScoreb		Enter
a. Dependent Variable: Perceived Loneliness
b. All requested variables entered.
Model Summaryb
Model	R	R Square	Adjusted R Square	Std. Error of the Estimate
1	.041a	0.00168674	-0.000134999	5.30999
a. Predictors: (Constant), AnxScore, DepressionScore
b. Dependent Variable: Perceived Loneliness
ANOVAa
Model		Sum of Squares	df	Mean Square	F	Sig.
1	Regression	52.2131	2	26.1065	0.925896	.396b
	Residual	30902.8	1096	28.196
	Total	30955	1098
a. Dependent Variable: Perceived Loneliness
b. Predictors: (Constant), AnxScore, DepressionScore
Coefficientsa
Model		Unstandardized Coefficients		Standardized Coefficients	t	Sig.	95.0% Confidence Interval for B		Correlations			Collinearity Statistics
		B	Std. Error	Beta			Lower Bound	Upper Bound	Zero-order	Partial	Part	Tolerance	VIF
1	(Constant)	49.1187	0.313171		156.843	0	48.5042	49.7332
	DepressionScore	0.017875	0.0155811	0.0424954	1.14722	0.25154	-0.0126972	0.0484471	0.0154035	0.0346323	0.0346239	0.663847	1.50637
	AnxScore	-0.0234163	0.0185627	-0.0467274	-1.26147	0.207408	-0.0598389	0.0130062	-0.0220891	-0.0380765	-0.038072	0.663847	1.50637
a. Dependent Variable: Perceived Loneliness
Collinearity Diagnosticsa
Model		Eigenvalue	Condition Index	Variance Proportions
				(Constant)	DepressionScore	AnxScore
1	1	2.67336	1	0.0319522	0.0237317	0.0297827
	2	0.202836	3.63041	0.712673	0.00487187	0.525873
	3	0.123807	4.64683	0.255375	0.971396	0.444344
a. Dependent Variable: Perceived Loneliness
Casewise Diagnosticsa
Case Number	Std. Residual	Perceived Loneliness	Predicted Value	Residual
144	-3.41219	31	49.1187	-18.1187
a. Dependent Variable: Perceived Loneliness
Residuals Statisticsa
	Minimum	Maximum	Mean	Std. Deviation	N
Predicted Value	48.4076	49.7289	49.1538	0.218066	1099
Std. Predicted Value	-3.42171	2.63756	1.02577e-15	1	1099
Standard Error of Predicted Value	0.160249	0.57688	0.267258	0.0744747	1099
Adjusted Predicted Value	48.3528	49.8212	49.153	0.218516	1099
Residual	-18.1187	15.7358	-2.8189e-15	5.30515	1099
Std. Residual	-3.41219	2.96344	-5.95419e-16	0.999089	1099
Stud. Residual	-3.41814	2.96558	7.34471e-05	1.00045	1099
Deleted Residual	-18.1819	15.7586	0.000781457	5.31962	1099
Stud. Deleted Residual	-3.43494	2.97619	-4.01102e-05	1.00131	1099
Mahal. Distance	0.000922491	11.9603	1.99818	1.73221	1099
Cook's Distance	1.91254e-10	0.013594	0.000909803	0.00147013	1099
Centered Leverage Value	8.40156e-07	0.0108928	0.00181984	0.0015776	1099
a. Dependent Variable: Perceived Loneliness
Charts
