# Supplementary material for: Prevalence of loneliness and association with depressive and anxiety symptoms among retirees in Northcentral Nigeria: a cross-sectional study
Source: BMC Geriatr. 2020 Apr 23;20:153. doi: 10.1186/s12877-020-01561-4 (PMC7178938; doi:10.1186/s12877-020-01561-4)
Supplement: Supplementary file 6 — Additional file 6. Results of the multivariable logistic regression model. [file 12877_2020_1561_MOESM6_ESM.xlsx]

## Sheet: Sheet1
LOGISTIC REGRESSION VARIABLES Depression
/METHOD=ENTER AgeGroup Gender PlaceResid EducLevel
/METHOD=ENTER Loneliness Anxiety AnxiousDep
/CONTRAST (AgeGroup)=Indicator(1)
/CONTRAST (Gender)=Indicator(1)
/CONTRAST (PlaceResid)=Indicator(1)
/CONTRAST (EducLevel)=Indicator(1)
/CONTRAST (Loneliness)=Indicator(1)
/CONTRAST (Anxiety)=Indicator(1)
/CONTRAST (AnxiousDep)=Indicator(1)
/CLASSPLOT
/CASEWISE OUTLIER(2)
/PRINT=GOODFIT CI(95)
/CRITERIA=PIN(0.05) POUT(0.10) ITERATE(20) CUT(0.5).
Logistic Regression
Notes
Output Created		2020-04-02 15:56:42
Comments
Input	Data	C:\Users\hp user\Desktop\2019 Papers\Loneliness Manuscript\Statisitical Analysis\Ejeh Veronica Jummai, July 2019 - Copy.sav
	Active Dataset	DataSet1
	Filter	<none>
	Weight	<none>
	Split File	<none>
	N of Rows in Working Data File	1099
Missing Value Handling	Definition of Missing	User-defined missing values are treated as missing
Syntax		LOGISTIC REGRESSION VARIABLES Depression /METHOD=ENTER AgeGroup Gender PlaceResid EducLevel /METHOD=ENTER Loneliness Anxiety AnxiousDep /CONTRAST (AgeGroup)=Indicator(1) /CONTRAST (Gender)=Indicator(1) /CONTRAST (PlaceResid)=Indicator(1) /CONTRAST (EducLevel)=Indicator(1) /CONTRAST (Loneliness)=Indicator(1) /CONTRAST (Anxiety)=Indicator(1) /CONTRAST (AnxiousDep)=Indicator(1) /CLASSPLOT /CASEWISE …
Resources	Processor Time	00:00:00.09
	Elapsed Time	00:00:00.14
Case Processing Summary
Unweighted Casesa		N	Percent
Selected Cases	Included in Analysis	1099	100
	Missing Cases	0	0
	Total	1099	100
Unselected Cases		0	0
Total		1099	100
a. If weight is in effect, see classification table for the total number of cases.
Dependent Variable Encoding
Original Value	Internal Value
Non-Depressed	0
Depressed	1
Categorical Variables Codings
		Frequency	Parameter coding
			(1)	(2)
EducLevel	PRY EDU.	206	0	0
	SEC EDU.	380	1	0
	TER EDU.	513	0	1
Age	65-69 Years	254	0	0
	70-74 years	516	1	0
	75 years & Above	329	0	1
Loneliness	Not Lonely	859	0
	Lonely	240	1
Gender	Male	598	0
	Female	501	1
PlaceResid	Urban Area	627	0
	Rural Area	472	1
Anxiety	Non-Anxious	795	0
	Anxious	304	1
AnxiousDep	Non-Anxious Depressed	874	0
	Anxious Depressed	225	1
Block 0: Beginning Block
Classification Tablea,b
Observed			Predicted
			Depression		Percentage Correct
			Non-Depressed	Depressed
Step 0	Depression	Non-Depressed	0	528	0
		Depressed	0	571	100
	Overall Percentage				51.9563
a. Constant is included in the model.
b. The cut value is .500
Variables in the Equation
		B	S.E.	Wald	df	Sig.	Exp(B)
Step 0	Constant	0.0782929	0.0603759	1.68158	1	0.194715	1.08144
Variables not in the Equation
			Score	df	Sig.
Step 0	Variables	Age	14.1962	2	0.00082668
		Age(1)	8.36365	1	0.00382802
		Age(2)	13.5636	1	0.000230617
		Gender(1)	12.9617	1	0.000317926
		PlaceResid(1)	2.60547	1	0.106496
		EducLevel	35.613	2	1.84812e-08
		EducLevel(1)	7.40318	1	0.00651087
		EducLevel(2)	32.9942	1	9.24335e-09
	Overall Statistics		61.8479	6	1.89468e-11
Block 1: Method = Enter
Omnibus Tests of Model Coefficients
		Chi-square	df	Sig.
Step 1	Step	63.1954	6	1.00703e-11
	Block	63.1954	6	1.00703e-11
	Model	63.1954	6	1.00703e-11
Model Summary
Step	-2 Log likelihood	Cox & Snell R Square	Nagelkerke R Square
1	1458.659a	0.0558806	0.0745456
a. Estimation terminated at iteration number 3 because parameter estimates changed by less than .001.
Hosmer and Lemeshow Test
Step	Chi-square	df	Sig.
1	6.80491	8	0.55782
Contingency Table for Hosmer and Lemeshow Test
		Depression = Non-Depressed		Depression = Depressed		Total
		Observed	Expected	Observed	Expected
Step 1	1	87	86.3518	40	40.6482	127
	2	64	67.8352	47	43.1648	111
	3	60	59.1677	47	47.8323	107
	4	63	56.0501	44	50.9499	107
	5	51	54.6215	58	54.3785	109
	6	52	47.998	54	58.002	106
	7	37	43.1062	64	57.8938	101
	8	61	59.4432	93	94.5568	154
	9	38	34.4098	72	75.5902	110
	10	15	19.0165	52	47.9835	67
Classification Tablea
Observed			Predicted
			Depression		Percentage Correct
			Non-Depressed	Depressed
Step 1	Depression	Non-Depressed	325	203	61.553
		Depressed	236	335	58.669
	Overall Percentage				60.0546
a. The cut value is .500
Variables in the Equation
		B	S.E.	Wald	df	Sig.	Exp(B)	95% C.I.for EXP(B)
								Lower	Upper
Step 1a	Age			10.5711	2	0.00506419
	Age(1)	0.183006	0.158598	1.33149	1	0.24854	1.20082	0.879995	1.63862
	Age(2)	-0.29875	0.173657	2.9596	1	0.0853692	0.741744	0.527761	1.04249
	Gender(1)	0.447388	0.128771	12.0707	1	0.000512211	1.56422	1.21531	2.0133
	PlaceResid(1)	-0.0375556	0.136589	0.0755988	1	0.783353	0.963141	0.736927	1.25879
	EducLevel			33.0195	2	6.75949e-08
	EducLevel(1)	0.29396	0.180051	2.66553	1	0.102544	1.34173	0.942769	1.90952
	EducLevel(2)	0.935887	0.181769	26.5097	1	2.62211e-07	2.54947	1.78537	3.6406
	Constant	-0.640729	0.216649	8.74651	1	0.00310195	0.526908
a. Variable(s) entered on step 1: Age, Gender, PlaceResid, EducLevel.
Step number: 1
Observed Groups and Predicted Probabilities
160 + +
I I
I I
F I I
R 120 + +
E I D I
Q I D I
U I D D D D I
E 80 + D D D D +
N I D D DD DD D I
C I DD DD DD DD D D I
Y I DD D ND DN DD DD D D I
40 + DN D ND NN ND DN D DD +
I NN N D NN NN NN NN D DD I
I ND NN N N NN NN DD NN NN N DN I
I NN NN NN NN NN NN NN NN NN DN NN I
Predicted ---------+---------+---------+---------+---------+---------+---------+---------+---------+----------
Prob: 0 .1 .2 .3 .4 .5 .6 .7 .8 .9 1
Group: NNNNNNNNNNNNNNNNNNNNNNNNNNNNNNNNNNNNNNNNNNNNNNNNNNDDDDDDDDDDDDDDDDDDDDDDDDDDDDDDDDDDDDDDDDDDDDDDDDDD
Predicted Probability is of Membership for Depressed
The Cut Value is .50
Symbols: N - Non-Depressed
D - Depressed
Each Symbol Represents 10 Cases.
Block 2: Method = Enter
Omnibus Tests of Model Coefficients
		Chi-square	df	Sig.
Step 1	Step	377.75	3	1.45994e-81
	Block	377.75	3	1.45994e-81
	Model	440.945	9	2.47144e-89
Model Summary
Step	-2 Log likelihood	Cox & Snell R Square	Nagelkerke R Square
1	1080.909a	0.3305	0.440892
a. Estimation terminated at iteration number 7 because parameter estimates changed by less than .001.
Hosmer and Lemeshow Test
Step	Chi-square	df	Sig.
1	3.66102	8	0.88634
Contingency Table for Hosmer and Lemeshow Test
		Depression = Non-Depressed		Depression = Depressed		Total
		Observed	Expected	Observed	Expected
Step 1	1	101	102.895	10	8.1045	111
	2	88	83.0514	24	28.9486	112
	3	72	74.5502	43	40.4498	115
	4	62	63.8031	45	43.1969	107
	5	55	56.8789	49	47.1211	104
	6	50	44.8841	39	44.1159	89
	7	50	51.9419	62	60.0581	112
	8	42	42.2566	65	64.7434	107
	9	7	7.10596	103	102.894	110
	10	1	0.63238	131	131.368	132
Classification Tablea
Observed			Predicted
			Depression		Percentage Correct
			Non-Depressed	Depressed
Step 1	Depression	Non-Depressed	411	117	77.8409
		Depressed	204	367	64.2732
	Overall Percentage				70.7916
a. The cut value is .500
Variables in the Equation
		B	S.E.	Wald	df	Sig.	Exp(B)	95% C.I.for EXP(B)
								Lower	Upper
Step 1a	Age			7.55342	2	0.0228979
	Age(1)	0.168958	0.18805	0.807252	1	0.368934	1.18407	0.819047	1.71177
	Age(2)	-0.310154	0.205131	2.2861	1	0.130538	0.733334	0.490562	1.09625
	Gender(1)	0.391641	0.1545	6.42565	1	0.0112484	1.47941	1.09289	2.00262
	PlaceResid(1)	0.0121283	0.163599	0.00549595	1	0.940903	1.0122	0.734534	1.39483
	EducLevel			32.0977	2	1.07168e-07
	EducLevel(1)	0.804116	0.239628	11.2606	1	0.000791697	2.23472	1.39718	3.57434
	EducLevel(2)	1.34135	0.243519	30.3402	1	3.62532e-08	3.82421	2.37278	6.16347
	Loneliness(1)	1.17226	0.179118	5.92484	1	0.036206	1.18798	0.836265	1.68762
	Anxiety(1)	-2.90783	0.597783	23.662	1	1.14829e-06	0.0545939	0.0169165	0.176189
	AnxiousDep(1)	8.05216	0.929391	75.0633	1	4.55854e-18	314.575	508.054	1941.7
	Constant	-1.40425	0.285979	24.1112	1	9.09316e-07	0.245552
a. Variable(s) entered on step 1: Loneliness, Anxiety, AnxiousDep.
Step number: 1
Observed Groups and Predicted Probabilities
200 + +
I I
I I
F I DI
R 150 + D+
E I DI
Q I DI
U I DI
E 100 + D+
N I DI
C I DI
Y I DD D D D DI
50 + D DD D D D DD+
I N NN DN N D D DDI
I D N D N N D D NND D DND ND N N DDI
I NNNNN N D N NN N N N D NN N NNN NND NNN NN D N N D DDDI
Predicted ---------+---------+---------+---------+---------+---------+---------+---------+---------+----------
Prob: 0 .1 .2 .3 .4 .5 .6 .7 .8 .9 1
Group: NNNNNNNNNNNNNNNNNNNNNNNNNNNNNNNNNNNNNNNNNNNNNNNNNNDDDDDDDDDDDDDDDDDDDDDDDDDDDDDDDDDDDDDDDDDDDDDDDDDD
Predicted Probability is of Membership for Depressed
The Cut Value is .50
Symbols: N - Non-Depressed
D - Depressed
Each Symbol Represents 12.5 Cases.
Casewise Listb
Case	Selected Statusa	Observed	Predicted	Predicted Group	Temporary Variable
		Depression			Resid	ZResid	SResid
37	S	N**	0.976799	D	-0.976799	-6.48856	-2.76099
370	S	N**	0.995604	D	-0.995604	-15.0492	-3.29858
436	S	D**	0.0578865	N	0.942113	4.03425	2.41286
642	S	D**	0.0318501	N	0.96815	5.51336	2.64183
646	S	D**	0.0232176	N	0.976782	6.48619	2.75571
a. S = Selected, U = Unselected cases, and ** = Misclassified cases.
b. Cases with studentized residuals greater than 2.000 are listed.
